# Supplementary material for: Pro-Calcific Environment Impairs Ischaemia-Driven Angiogenesis
Source: Int J Mol Sci. 2022 Mar 20;23(6):3363. doi: 10.3390/ijms23063363 (PMC8954938; doi:10.3390/ijms23063363)
Supplement: Supplementary file 1 [file ijms-23-03363-s001.zip]

Archive with 1 entries (1 files):
- ijms-1599267-supplementary.pdf
